# Supplementary material for: Sole coloration as an unusual aposematic signal in a Neotropical toad
Source: Sci Rep. 2019 Feb 4;9:1128. doi: 10.1038/s41598-018-37705-1 (PMC6362010; doi:10.1038/s41598-018-37705-1)
Supplement: Supplementary file 2 — Table S1 [file 41598_2018_37705_MOESM2_ESM.xlsx]

## Sheet: Visual Modeling Results
	Predator:	BIRD				SNAKE				CRAB				Coding
Foot Color	Contrast (JND):	Feet/Background chromatic	Feet/Background achromatic	Feet/Dark chromatic	Feet/Dark achromatic	Feet/Background chromatic	Feet/Background achromatic	Feet/Dark chromatic	Feet/Dark achromatic	Feet/Background chromatic	Feet/Background achromatic	Feet/Dark chromatic	Feet/Dark achromatic	1= non-red
1		17.4884	14.035	19.7407	18.4727	3.52376	25.5921	7.07094	6.539	1.13984	11.5942	1.73321	0.744792	2= red
1		15.044	21.4183	13.9896	20.3822	4.53866	30.9279	6.34152	12.4873	1.17134	14.1745	1.36084	3.47878
1		15.1748	16.2757	14.8833	0.383108	4.96117	25.7766	6.87106	8.33171	1.28748	12.1609	1.49346	5.31349
1		12.503	19.361	15.1095	9.10322	3.08022	27.3494	10.6477	0.322954	0.678998	11.9867	0.665661	1.86597
1		14.042	21.1913	14.0732	14.0109	3.69074	30.4467	5.15052	5.52438	0.623043	13.0514	1.17025	0.869794
1		10.0888	18.1932	10.6277	20.6439	1.48299	24.9275	3.20514	14.2634	0.453813	10.6454	0.655965	5.25089
1		15.9993	18.0278	11.9086	11.059	3.37922	28.393	2.33907	3.29003	0.924959	12.5871	0.596298	0.938697
1		14.9632	18.3024	14.473	25.5556	4.42712	27.3538	6.5114	17.5102	1.11767	12.588	1.32591	5.56672
1		11.3659	23.5382	10.398	16.7333	2.24222	31.1042	1.87632	9.89854	0.485543	13.2145	0.332821	4.03236
1		11.5252	22.5642	8.27591	9.98053	3.36272	29.807	0.844394	4.22402	0.932941	13.4677	0.22248	1.79239
1		17.4768	24.1542	16.2476	13.3602	4.14305	35.2508	4.55025	3.37118	1.15917	15.7037	0.903731	0.706995
1		6.39445	28.0489	7.45041	13.6983	2.09793	32.4445	3.21146	9.39904	0.199978	13.5364	0.673579	2.97181
1		13.6925	12.7506	8.45843	9.01288	7.96469	19.79	3.44038	3.99474	1.73941	10.7046	0.748014	0.719522
1		29.086	15.2657	25.61	2.58512	15.7566	30.1867	14.6011	10.1868	3.54452	17.1055	3.18399	8.34734
1		17.1681	13.5551	9.91484	12.5006	4.73573	24.2257	3.07381	6.09999	1.3068	11.4043	0.263151	2.66389
1		35.2162	33.4699	24.8893	16.1899	29.5128	46.2804	20.5279	6.90988	5.34679	27.0583	3.79477	2.6288
2		3.03823	26.1757	4.79791	11.5674	2.96498	25.0762	4.15999	10.1467	0.322237	9.93082	0.655571	3.06707
2		5.62721	21.8151	8.01164	19.7571	3.37147	18.5912	8.4539	20.2577	0.372716	8.58963	1.13832	6.25796
2		7.54891	30.5397	7.94526	13.81	6.89279	27.6577	8.58125	15.0642	0.874623	13.125	1.1352	4.17327
2		5.21128	15.8423	6.84005	39.6269	4.32287	13.7205	7.03077	40.1621	0.6311	6.95829	0.915458	14.9216
2		9.12999	25.3296	9.83412	5.86093	9.53913	25.0345	10.4823	5.10328	1.51067	13.0715	1.54237	0.550737
2		3.52528	20.0533	3.93798	14.6293	4.4592	19.1901	3.40205	15.4409	0.161939	7.90855	0.398278	5.45897
2		3.09913	20.5819	5.30552	19.4618	4.16036	20.8151	5.83064	19.9191	0.0703294	8.94314	0.838102	9.56969
2		4.63383	25.6029	8.56595	2.86627	4.539	24.516	8.24225	1.40381	0.596763	11.4722	1.2659	1.79393
2		7.88372	21.5961	6.16794	21.7429	7.63915	19.5611	4.7782	25.0766	1.08917	10.2242	0.498682	9.3312
1		34.5593	16.751	27.083	41.9188	24.9894	1.99146	21.6826	31.3198	4.97445	6.01754	4.42025	7.13239
1		31.2033	0.427799	32.8575	36.3088	28.9184	10.1626	29.1879	25.0401	5.01834	11.9214	5.11478	2.62841
1		32.5889	1.61364	36.0968	46.3468	26.9822	10.6392	31.4721	33.7021	5.05312	11.8995	5.69741	5.4691
2		5.70649	17.2461	7.98289	17.5825	6.60383	17.1848	7.88936	19.7341	0.837002	8.78836	1.29388	10.2658
2		6.16221	40.0888	6.66192	9.48348	7.67289	38.8211	6.74553	11.0963	0.836794	14.8033	0.886503	6.0116
2		7.78237	5.96677	12.8691	38.8403	4.74791	9.82353	10.1813	33.5876	0.842201	5.31462	1.60412	11.4242
2		3.74646	31.6679	4.02169	10.5083	5.32095	31.4027	3.04216	8.98452	0.588778	12.1075	0.333225	3.04559
2		2.39397	17.6049	5.53055	30.0784	1.79215	17.8223	5.43858	30.0382	0.308403	7.90398	0.849201	11.0243
2		1.42197	21.049	1.03976	15.5795	1.88572	22.2372	0.582428	15.1616	0.123662	8.84652	0.105689	6.22439
2		1.95182	14.7672	6.34273	20.3524	0.64033	13.9889	6.42014	20.4829	0.0172096	5.80388	0.971299	6.74274
2		5.02508	5.10993	11.4018	43.1876	4.66383	3.85103	10.9573	39.9996	0.709873	0.375722	1.62369	13.8076
2		3.32251	10.1589	7.69138	27.8843	2.61608	8.50054	9.01489	28.0537	0.32349	4.1273	1.29598	9.35729
2		11.4649	13.611	17.4288	30.5147	11.5903	10.7525	19.6536	29.2553	1.06222	6.10108	2.48345	8.06281
2		10.4116	1.31861	10.2719	26.2752	10.4951	0.114093	10.9212	28.1476	1.33983	2.17314	1.29695	9.52234
2		5.10344	27.3581	9.28365	17.6766	2.31059	24.9942	8.63585	15.559	0.135103	10.0827	1.36216	4.19509
2		5.46357	24.206	4.99268	9.82378	3.31026	21.6379	1.35458	6.50229	0.199805	8.55051	0.246126	2.38945
1		16.5178	14.4422	21.0509	24.802	6.78061	25.3662	6.15206	11.6807	0.106094	9.82856	1.47901	3.22698
1		12.7385	21.7837	17.1585	17.3897	9.86314	30.3012	4.04551	5.89205	0.583114	10.9665	0.940551	1.50529
1		13.6621	17.4314	17.0271	22.4051	8.77203	25.7997	5.098	11.7231	0.332756	9.61589	0.617603	4.39966
1		10.8495	20.7801	15.0292	16.1796	8.76444	27.9651	3.08566	6.00756	0.591199	10.046	0.698328	1.89325
1		10.46	19.3889	13.3492	18.8174	12.3171	23.371	2.8661	9.93624	1.32649	7.04658	0.677779	3.40307
1		10.7658	23.151	18.4306	16.0154	9.81208	29.1491	7.69965	5.00849	0.764123	10.4122	1.40306	0.0339865
1		12.7059	12.969	20.093	24.5898	6.07913	20.9426	7.68212	12.7889	0.0914639	8.22679	1.56778	3.31622
1		15.8681	17.4345	16.7409	23.4936	7.21289	26.3854	9.32088	14.7407	1.50225	12.9184	1.84101	3.55909
1		20.8368	15.476	29.3373	30.7306	8.02366	27.8191	17.7162	15.6152	1.92589	13.8354	3.46007	1.63356
1		12.635	25.2547	22.4615	17.5147	0.676934	34.4052	11.8906	4.70085	0.707231	14.6713	2.30837	1.19257
1		13.3214	9.213	22.2383	36.4588	2.49166	18.6228	8.80245	22.7079	0.948569	8.41141	1.8713	7.08035

## Sheet: Position Height Data
Frog ID	Foot Color	Position Height (cm)	Coding Foot color
Atl_SDN101	1	40.1	1= non-red
Atl_SDN102	1	27	2= red
Atl_SDN103	1	66.6
Atl_SDN104	1	85.2
Atl_SDN105	1	48.4
Atl_SDN106	1	21.5
Atl_SDN107	1	0
Atl_SDN108	1	122
Atl_SDN109	1	36.6
Atl_SDN110	1	28
Atl_SDN111	1	0
Atl_SDN112	1	0
Atl_SDN113	1	14
Atl_SDN114	1	0
Atl_SDN115	1	0
Atl_SDN117	1	0
Atl_SDN118	1	21
Atl_SDN119	1	0
Atl_SDN120	1	0
Atl-SDN112	1	63
Atl-SDN112	1	81
x	1	36
x	1	66
x	1	0
Atl-SDN104	1	0
Atl-SDN307	1	48
Atl-SDN304	1	0
Atl-SDN301	1	10
Atl-SDN302	1	50
Atl-SDN303	1	0
Atl-SDN304	1	0
Atl-SDN305	1	0
Atl-SDN306	1	0
Atl-SDN307	1	0
Atl-SDN308	1	29
Atl-SDN309	1	20
Atl-SDN310	1	82.9
Atl-SDN311	1	0
Atl-SDN312	1	0
Atl-SDN313	1	0
Atl-SDN314	1	0
Atl-SDN315	1	75.2
Atl-COL01	1	51.9
Atl-COL02	1	0
Atl-COL03	1	10
Atl-COL04	1	0
Atl-COL05	1	0
Atl-COL06	1	0
Atl-COL07	1	0
Atl-COL08	1	0
Atl-COL09	1	0
Atl-COL10	1	15
Atl-COL11	1	0
Atl-COL12	1	0
Atl_SDN201	2	24.5
Atl_SDN202	2	48.5
Atl_SDN203	2	57
Atl_SDN204	2	37.5
Atl_SDN205	2	37.5
Atl_SDN206	2	125.5
Atl_SDN207	2	80.5
Atl_SDN208	2	0
Atl_SDN209	2	58.5
Atl_SDN210	2	43
Atl_SDN211	2	0
Atl_SDN213	2	65
Atl_SDN214	2	31.5
Atl_SDN215	2	69
Atl_SDN216	2	40
Atl_SDN217	2	46.5
Atl_SDN218	2	0
Atl_SDN219	2	46
Atl_SDN220	2	82
x	2	48
x	2	106
x	2	37
x	2	74
x	2	104
x	2	55
x	2	71
x	2	51
x	2	45
x	2	13
x	2	72
x	2	66
x	2	31
x	2	181
SDN406	2	157
x	2	95
Atl-SDN401	2	42.6
Atl-SDN402	2	85.5
Atl-SDN403	2	0
Atl-SDN404	2	30.2
Atl-SDN405	2	74.5
Atl-SDN406	2	20.8
Atl-SDN407	2	72.3
Atl-SDN408	2	30.8
Atl-SDN409	2	0
Atl-SDN410	2	0
Atl-SDN411	2	0
Atl-SDN406	2	67
x	2	70
Atl-SDN417	2	65
x	2	73
Atl-SDN418	2	121
Atl-SDN401	2	0
Atl-SDN412	2	98
Atl-SDN401	2	57
Atl-SDN414	2	128
x	2	67
Atl-SDN420	2	110

## Sheet: Positions of Detection
Morph/Position	Leaf Litter 1	Green Leaf 2	Branch 3	Total number of detection
Red Feet	35	51	45	131
No Red Feet	28	44	23	95
Cryptic	4	25	9	38

## Sheet: Predation Data
Population	Model_type	Attack	Time	Predator	Position
1	1	1	9	3	3
1	1	0	18	NA	3
1	1	1	3	2	2
1	1	1	9	4	1
1	1	0	6	NA	2
1	1	1	18	1	3
1	1	1	15	2	1
1	1	1	15	1	3
1	1	1	9	4	2
1	1	0	18	NA	2
1	1	0	18	NA	3
1	1	0	18	NA	1
1	1	0	18	NA	1
1	1	1	9	1	2
1	1	0	18	NA	1
1	1	1	12	3	2
1	1	1	18	3	1
1	1	1	12	4	2
1	1	0	18	NA	1
1	1	1	9	1	3
1	1	1	18	4	1
1	1	1	15	4	2
1	1	0	18	NA	3
1	1	0	18	NA	3
1	1	1	15	4	1
1	1	0	18	NA	1
1	1	1	3	3	2
1	1	1	9	4	3
1	1	0	15	NA	2
1	1	1	18	5	3
1	2	1	6	3	1
1	2	0	18	NA	3
1	2	1	18	4	2
1	2	0	18	NA	2
1	2	0	18	NA	2
1	2	0	18	NA	2
1	2	0	18	NA	1
1	2	0	18	NA	1
1	2	1	18	4	3
1	2	1	3	1	1
1	2	0	3	NA	3
1	2	1	18	1	1
1	2	1	18	5	1
1	2	0	18	NA	3
1	2	1	6	3	1
1	2	0	18	NA	3
1	2	0	18	NA	2
1	2	1	18	4	3
1	2	0	18	NA	3
1	2	0	18	NA	3
1	2	0	18	NA	2
1	2	1	18	1	2
1	2	0	18	NA	1
1	2	0	18	NA	3
1	2	1	3	1	2
1	2	0	18	NA	1
1	2	1	9	4	2
1	2	0	18	NA	3
1	2	1	18	1	1
1	2	0	18	NA	2
1	1	0	3	NA	2
1	1	1	15	5	2
1	1	0	9	NA	1
1	1	1	12	5	2
1	1	0	12	NA	1
1	1	0	9	NA	2
1	1	0	9	NA	3
1	1	1	9	4	2
1	1	0	3	NA	2
1	2	0	12	NA	1
1	2	1	15	5	3
1	2	0	15	NA	2
1	2	1	9	3	3
1	2	1	9	3	1
1	2	0	9	NA	2
1	2	0	9	NA	3
1	2	0	6	NA	2
1	2	1	6	5	2
1	2	1	3	4	2
1	2	0	3	NA	1
1	2	0	3	NA	3
1	2	0	3	NA	2
1	2	0	3	NA	1
2	1	0	21	NA	3
2	1	1	21	4	3
2	1	0	21	NA	2
2	1	1	15	1	1
2	1	1	3	5	2
2	1	1	21	4	3
2	1	0	21	NA	1
2	1	0	21	NA	3
2	1	0	12	NA	2
2	1	1	9	5	2
2	1	1	6	5	3
2	1	1	9	4	1
2	1	0	6	NA	2
2	1	1	3	4	1
2	1	0	21	NA	2
2	1	0	21	NA	1
2	1	0	21	NA	2
2	1	1	18	4	1
2	1	1	12	3	3
2	1	0	21	NA	1
2	1	1	6	1	2
2	1	1	15	4	3
2	1	0	21	NA	3
2	1	1	6	3	1
2	1	1	21	4	1
2	1	1	21	4	2
2	1	0	21	NA	3
2	1	1	3	1	2
2	1	0	21	NA	3
2	1	0	21	NA	1
2	2	1	3	4	1
2	2	0	21	NA	3
2	2	0	21	NA	2
2	2	1	9	4	2
2	2	0	21	NA	3
2	2	1	9	4	2
2	2	0	21	NA	1
2	2	1	9	4	1
2	2	1	21	5	1
2	2	1	6	1	3
2	2	1	3	3	1
2	2	0	21	NA	3
2	2	0	21	NA	1
2	2	0	21	NA	1
2	2	1	9	4	3
2	2	0	21	NA	1
2	2	1	15	4	3
2	2	1	9	4	2
2	2	0	21	NA	3
2	2	0	21	NA	3
2	2	1	21	4	2
2	2	0	21	NA	2
2	2	1	15	4	2
2	2	1	12	4	1
2	2	0	21	NA	3
2	2	0	12	NA	2
2	2	1	12	4	1
2	2	0	21	NA	2
2	2	0	12	NA	3
2	2	0	21	NA	2
2	1	0	18	NA	2
2	1	1	3	1	1
2	1	1	18	4	1
2	1	1	6	1	2
2	1	1	9	4	3
2	1	0	15	NA	3
2	1	1	9	1	2
2	1	1	6	4	2
2	1	0	12	NA	1
2	1	1	12	1	2
2	1	1	12	1	1
2	1	1	12	1	2
2	1	1	9	5	2
2	1	1	9	4	1
2	1	0	9	NA	3
2	1	0	6	NA	3
2	1	0	6	NA	2
2	1	0	3	NA	2
2	1	0	3	NA	3
2	1	1	3	2	1
2	1	0	3	NA	1
2	2	1	18	1	1
2	2	0	18	NA	2
2	2	0	3	NA	1
2	2	1	15	4	2
2	2	1	12	4	1
2	2	0	12	NA	1
2	2	1	6	1	2
2	2	0	9	NA	3
2	2	0	9	NA	3
2	2	1	6	4	1
2	2	0	9	NA	2
2	2	0	6	NA	1
2	2	0	6	NA	2
2	2	0	6	NA	3
2	2	0	6	NA	3
2	2	0	3	NA	2
